# Supplementary material for: Single-cell profiling deciphering cholesterol metabolism dysregulation in metastatic uveal melanoma and implicating SLC45A2 in its prognosis
Source: Front Immunol. 2025 Oct 1;16:1660268. doi: 10.3389/fimmu.2025.1660268 (PMC12521093; doi:10.3389/fimmu.2025.1660268)
Supplement: Supplementary file 1 [file Table1.xlsx]

## Sheet: Supplementary Figure 1
Number	Gene Symbol
1	ABCA1
2	ABCG1
3	ACAT2
4	ACOT2
5	ACSL1
6	ACSL3
7	ACSL4
8	CH25H
9	CYP27A1
10	CYP46A1
11	CYP51A1
12	DHCR24
13	DHCR7
14	EBP
15	ELOVL2
16	ELOVL3
17	ELOVL4
18	ELOVL5
19	FADS1
20	FADS2
21	FASN
22	FDFT1
23	FDFT1
24	FDPS
25	GGPS1
26	HMGCR
27	HMGCS1
28	HMGCS2
29	HSD17B7
30	IDI1
31	LBR
32	LSS
33	LSS
34	MIR1908
35	MSMO1
36	MVD
37	MVK
38	MYLIP
39	NR1H2
40	NR1H3
41	NSDHL
42	PMVK
43	SC5D
44	SCD
45	SOAT1
46	SOAT2
47	SQLE
48	SREBF1
49	SREBF2
50	TM7SF2
