# Supplementary material for: Single-cell profiling deciphering cholesterol metabolism dysregulation in metastatic uveal melanoma and implicating SLC45A2 in its prognosis
Source: Front Immunol. 2025 Oct 1;16:1660268. doi: 10.3389/fimmu.2025.1660268 (PMC12521093; doi:10.3389/fimmu.2025.1660268)
Supplement: Supplementary file 2 [file Table2.xlsx]

## Sheet: Sheet2
		Sequence（5’to3‘）
siSLC45A2-1	sense	GUACGAGUAUGGUUCUAUC(dT)(dT)	21
H51151-siSLC45A2-1	antisense	GAUAGAACCAUACUCGUAC(dT)(dT)	21
