# Supplementary material for: Single-cell profiling deciphering cholesterol metabolism dysregulation in metastatic uveal melanoma and implicating SLC45A2 in its prognosis
Source: Front Immunol. 2025 Oct 1;16:1660268. doi: 10.3389/fimmu.2025.1660268 (PMC12521093; doi:10.3389/fimmu.2025.1660268)
Supplement: Supplementary file 3 [file Table3.xlsx]

## Sheet: Sheet1
	sequence(5'to 3')	length	Tm	Loaction
Forward Primer	CTGGCCGCCACATCTATAAAT	21	60	23-43
Reverse Primer	GTAGCAGAACTCTCTTCCGAAC	22	60.1	147-126
